# Supplementary material for: (1R,2R,3S,6aS,7R,8R,9S,12aS)-1,2,3,7,8,9-Hexahydroxy­perhydro­dipyrido[1,2-a:1′,2′-d]pyrazine-6,12-dione
Source: Acta Crystallogr Sect E Struct Rep Online. 2010 Mar 17;66(Pt 4):o853. doi: 10.1107/S1600536810009165 (PMC2983886; doi:10.1107/S1600536810009165)
Supplement: Supplementary file 2 [file e-66-0o853-Isup2.hkl]

data_I
#  11251240    BR1 dimer                   
_audit_creation_date        09-12-09
_audit_creation_method      CRYSTALS 

_cell_length_a                    7.8711(2)
_cell_angle_alpha                 90
_cell_length_b                    8.1526(2)
_cell_angle_beta                  90
_cell_length_c                    19.5783(5)
_cell_angle_gamma                 90

# NOTE Fc on scale of Fo,      0.37804
# Status flags: 
#    o - used in refinement 
#    < - excluded by I/sigmaI cutoff 
#    x - excluded for another reason  

loop_
_refln_index_h
_refln_index_k
_refln_index_l
_refln_F_squared_meas
_refln_F_squared_calc
_refln_F_squared_sigma
_refln_observed_status
   2   0   0     2986.00     3590.80       66.30 x
   4   0   0      292.30      275.43        6.00 o
   6   0   0       21.40       21.13        1.60 o
   8   0   0       24.90       20.62        2.90 o
  10   0   0        4.80        7.97        3.40 o
   2   1   0       77.70       77.22        1.20 o
   3   1   0       94.80      113.71        1.60 o
   4   1   0       13.50       11.77        0.60 o
   5   1   0       56.60       59.32        1.30 o
   6   1   0       26.40       24.20        1.00 o
   7   1   0        1.60        2.04        0.60 o
   8   1   0        0.10        0.64        0.82 o
   9   1   0       26.60       27.95        4.50 o
  10   1   0        0.60        3.43        3.25 o
   1   2   0       83.70       96.05        1.70 o
   2   2   0       12.40       12.85        0.50 o
   3   2   0       73.20       67.37        1.60 o
   4   2   0       45.80       43.22        1.10 o
   5   2   0        9.40       11.31        0.70 o
   6   2   0       64.40       65.09        1.70 o
   7   2   0       23.70       22.07        1.20 o
   8   2   0        8.30        8.13        1.40 o
   9   2   0        3.00        2.33        2.20 o
  10   2   0        8.80        1.30        4.30 o
   1   3   0      232.10      244.17        5.70 o
   2   3   0      579.00      575.92       11.50 o
   3   3   0        0.30        0.31        0.33 o
   4   3   0      174.10      158.89        3.00 o
   5   3   0      141.00      135.25        2.70 o
   6   3   0       42.20       40.42        1.40 o
   7   3   0      437.70      404.83        9.20 o
   8   3   0       16.20       14.04        1.70 o
   9   3   0       85.40       74.95        4.90 o
   0   4   0      281.10      280.53        9.10 o
   1   4   0      133.50      140.09        3.40 o
   2   4   0      102.20       93.17        2.00 o
   3   4   0       31.40       33.39        1.00 o
   4   4   0      101.50       97.37        2.10 o
   5   4   0       26.50       27.14        0.90 o
   6   4   0        1.80        2.88        0.60 o
   7   4   0        1.70        0.96        1.10 o
   8   4   0        3.20        2.49        1.40 o
   9   4   0        1.30        0.36        1.70 o
   1   5   0        0.00        0.03        0.01 o
   2   5   0       42.80       44.13        1.30 o
   3   5   0       42.70       41.24        1.40 o
   4   5   0        4.30        2.57        0.60 o
   5   5   0       15.10       14.75        0.90 o
   6   5   0       21.50       23.48        1.30 o
   7   5   0        0.60        2.21        1.55 o
   8   5   0       17.90       17.95        1.80 o
   9   5   0        3.40        1.62        2.40 o
   0   6   0      453.70      417.90       13.40 o
   1   6   0       92.90       93.75        2.60 o
   2   6   0       53.40       51.83        1.40 o
   3   6   0        2.30        2.15        0.60 o
   4   6   0       69.60       69.33        2.00 o
   5   6   0        2.30        2.21        0.70 o
   6   6   0       51.40       44.85        2.60 o
   7   6   0        1.00        0.85        2.80 o
   8   6   0       -0.60        0.03        2.94 o
   1   7   0       54.20       49.21        1.70 o
   2   7   0       14.20       15.15        0.80 o
   3   7   0       36.30       43.49        1.30 o
   4   7   0       23.40       22.02        1.30 o
   5   7   0        4.50        5.69        1.10 o
   6   7   0        2.70        1.05        1.20 o
   7   7   0        2.20        1.68        1.90 o
   0   8   0        1.20        0.64        0.80 o
   1   8   0       11.10       10.74        0.80 o
   2   8   0        0.80        1.58        1.25 o
   3   8   0       -0.30        0.06        0.55 o
   4   8   0        0.20        0.00        0.63 o
   5   8   0        3.90        3.37        1.00 o
   6   8   0        6.80        4.79        2.20 o
   1   9   0       20.70       19.95        1.60 o
   2   9   0        2.90        2.78        1.20 o
   3   9   0        4.70        4.40        1.00 o
   4   9   0        2.40        2.28        1.30 o
   5   9   0        8.70        7.83        2.60 o
   0  10   0        4.30        4.98        1.50 o
   1  10   0       27.50       25.66        3.50 o
   2  10   0       33.00       29.91        4.30 o
   3  10   0        2.00        5.33        3.20 o
   2   0   1      997.40     1186.38       15.70 o
   3   0   1       70.10       70.83        1.20 o
   4   0   1      130.60      121.70        2.40 o
   5   0   1       15.70       14.79        0.80 o
   6   0   1       -0.10        0.04        0.19 o
   7   0   1       14.20       12.90        1.10 o
   8   0   1        2.30        2.26        1.20 o
   9   0   1       42.00       46.85        3.50 o
  10   0   1       30.90       32.04        4.10 o
   2   1   1      153.55      177.73        1.70 o
   3   1   1       55.45       65.06        0.74 o
   4   1   1      101.70      101.52        1.34 o
   5   1   1       50.95       48.55        0.92 o
   6   1   1       39.10       36.64        0.92 o
   7   1   1        6.00        7.71        0.60 o
   8   1   1       17.90       15.51        1.31 o
   9   1   1        7.20        8.56        2.05 o
  10   1   1       14.70       13.28        2.02 o
   0   2   1        8.30        8.62        0.30 o
   1   2   1      193.40      209.49        2.59 o
   2   2   1      102.70      114.16        1.39 o
   3   2   1       67.75       78.82        0.96 o
   4   2   1        1.60        1.97        0.25 o
   5   2   1       59.40       57.54        0.99 o
   6   2   1       27.60       27.69        0.78 o
   7   2   1       21.70       17.47        0.85 o
   8   2   1        0.15        0.05        1.33 o
   9   2   1       45.05       37.66        2.83 o
  10   2   1        3.10        1.37        2.55 o
   0   3   1       42.70       51.79        1.00 o
   1   3   1      166.70      168.90        3.08 o
   2   3   1      696.80      669.87        9.18 o
   3   3   1      511.80      475.78        6.36 o
   4   3   1        6.55        6.51        0.39 o
   5   3   1      196.30      186.50        2.62 o
   6   3   1      267.00      248.26        3.64 o
   7   3   1       71.90       67.56        1.56 o
   8   3   1        2.05        1.93        0.81 o
   9   3   1        1.50        1.17        1.28 o
   0   4   1        6.80        7.46        0.50 o
   1   4   1      122.50      113.51        1.95 o
   2   4   1       38.85       38.19        0.74 o
   3   4   1       26.25       24.48        0.64 o
   4   4   1       33.10       33.97        0.71 o
   5   4   1       89.35       86.88        1.35 o
   6   4   1      142.80      135.76        2.16 o
   7   4   1       38.95       34.94        1.51 o
   8   4   1       36.95       39.49        2.20 o
   9   4   1        5.00        4.26        1.31 o
   0   5   1        0.20        0.81        0.36 o
   1   5   1       20.80       19.12        0.49 o
   2   5   1       45.35       42.73        0.92 o
   3   5   1       40.00       39.54        0.99 o
   4   5   1       13.60       14.46        0.57 o
   5   5   1        8.40        8.88        0.53 o
   6   5   1       25.90       21.10        0.96 o
   7   5   1        3.65        4.01        0.85 o
   8   5   1        8.75        9.30        1.03 o
   0   6   1      107.50      104.00        2.70 o
   1   6   1       89.75       83.96        1.53 o
   2   6   1       49.80       49.15        0.99 o
   3   6   1       34.85       33.32        0.88 o
   4   6   1       75.10       73.11        1.45 o
   5   6   1       16.80       19.77        0.74 o
   6   6   1        9.15       11.71        0.78 o
   7   6   1       11.55        7.80        1.37 o
   8   6   1        1.00        0.88        1.56 o
   0   7   1       81.10       75.20        2.40 o
   1   7   1      282.35      261.46        4.39 o
   2   7   1       26.55       25.67        0.74 o
   3   7   1       36.05       38.36        0.96 o
   4   7   1       27.35       26.79        0.92 o
   5   7   1        9.10       12.29        0.78 o
   6   7   1       15.55       16.46        1.31 o
   7   7   1        0.40        1.27        1.52 o
   0   8   1       -0.50        0.05        0.85 o
   1   8   1        0.55        0.96        0.62 o
   2   8   1        5.10        5.30        0.53 o
   3   8   1        0.35        0.40        0.56 o
   4   8   1        7.35        7.48        0.64 o
   5   8   1        0.10        0.91        0.54 o
   6   8   1       -0.55        1.78        0.95 o
   0   9   1       14.40       11.94        1.30 o
   1   9   1        8.25        8.55        0.89 o
   2   9   1       10.25        9.09        0.92 o
   3   9   1        2.85        2.87        0.97 o
   4   9   1        6.15        7.38        0.99 o
   5   9   1       11.45       10.44        1.87 o
   0  10   1        5.40        6.89        1.70 o
   1  10   1        2.45        2.49        1.33 o
   2  10   1        9.30       13.21        1.81 o
   3  10   1       15.70       14.63        3.22 o
   2   0   2     1052.60     1173.31       16.40 o
   3   0   2      562.90      567.97        9.10 o
   4   0   2      502.90      502.99        7.90 o
   5   0   2       19.50       19.09        0.80 o
   6   0   2       43.90       40.23        1.20 o
   7   0   2        5.40        5.89        0.40 o
   8   0   2       21.20       23.30        2.00 o
   9   0   2       31.40       29.91        3.50 o
  10   0   2        1.20        1.15        2.50 o
   2   1   2      152.05      165.87        1.70 o
   3   1   2       10.30       11.58        0.32 o
   4   1   2      188.35      179.75        2.26 o
   5   1   2       19.25       18.78        0.57 o
   6   1   2       17.50       19.16        0.71 o
   7   1   2        9.30       10.16        0.67 o
   8   1   2       49.15       49.48        1.59 o
   9   1   2       29.10       25.79        3.13 o
  10   1   2        0.30        0.21        1.70 o
   0   2   2       53.10       52.10        1.00 o
   1   2   2       10.55       11.69        0.21 o
   2   2   2      211.65      217.79        2.41 o
   3   2   2      102.75      107.59        1.28 o
   4   2   2       84.05       87.39        1.13 o
   5   2   2       16.40       17.48        0.53 o
   6   2   2       33.05       33.87        0.85 o
   7   2   2        4.85        5.50        0.57 o
   8   2   2       14.10       15.58        1.25 o
   9   2   2        9.65       10.11        1.42 o
   0   3   2       60.60       55.69        1.50 o
   1   3   2      123.85      137.57        2.03 o
   2   3   2       43.80       46.82        0.78 o
   3   3   2      386.35      373.08        4.24 o
   4   3   2       58.60       56.10        0.92 o
   5   3   2        5.85        6.00        0.42 o
   6   3   2       15.75       15.89        0.67 o
   7   3   2        1.05        2.23        0.83 o
   8   3   2        1.60        0.93        0.92 o
   9   3   2        4.25        4.52        1.52 o
   0   4   2        0.20        0.03        0.18 o
   1   4   2      133.80      126.50        1.81 o
   2   4   2      231.65      210.80        3.32 o
   3   4   2      175.90      156.94        2.34 o
   4   4   2       19.90       20.92        0.53 o
   5   4   2       28.15       26.72        0.72 o
   6   4   2        1.15        1.18        0.61 o
   7   4   2       17.70       19.40        1.07 o
   8   4   2        4.05        7.03        1.27 o
   9   4   2        2.15        4.19        1.55 o
   0   5   2      127.40      133.46        2.90 o
   1   5   2        9.15        9.87        0.36 o
   2   5   2       74.35       75.99        1.13 o
   3   5   2       21.85       23.33        0.64 o
   4   5   2       13.40       13.25        0.60 o
   5   5   2        8.65        8.63        0.53 o
   6   5   2       18.60       18.46        0.75 o
   7   5   2       24.55       21.32        1.34 o
   8   5   2        1.65        3.25        0.90 o
   0   6   2       19.80       18.88        0.90 o
   1   6   2       86.30       76.42        1.35 o
   2   6   2       29.75       28.95        0.71 o
   3   6   2       39.60       33.72        0.92 o
   4   6   2        1.80        1.32        0.42 o
   5   6   2        8.80       10.08        0.57 o
   6   6   2        4.25        4.30        0.74 o
   7   6   2        5.05        5.33        1.10 o
   8   6   2        6.75        7.15        1.41 o
   0   7   2       60.30       52.91        2.00 o
   1   7   2       65.45       66.42        1.42 o
   2   7   2       60.25       54.70        1.17 o
   3   7   2       25.15       27.14        0.78 o
   4   7   2       13.75       17.33        0.75 o
   5   7   2        0.60        0.19        0.89 o
   6   7   2        0.00        0.50        0.89 o
   7   7   2        1.20        0.40        1.87 o
   0   8   2        4.50        3.48        0.80 o
   1   8   2        1.80        2.05        0.67 o
   2   8   2        0.40        0.24        0.55 o
   3   8   2        0.45        0.56        0.57 o
   4   8   2        0.85        1.56        0.61 o
   5   8   2        2.70        2.92        0.92 o
   6   8   2        2.65        1.23        1.07 o
   0   9   2        5.40        7.11        1.20 o
   1   9   2       44.90       37.62        1.80 o
   2   9   2        0.45        1.16        0.86 o
   3   9   2        6.85        7.59        0.99 o
   4   9   2       -0.60        1.22        1.22 o
   5   9   2        5.45        6.63        1.64 o
   0  10   2        0.70        1.97        2.34 o
   1  10   2       12.30       10.79        1.63 o
   2  10   2        4.10        2.83        1.43 o
   3  10   2       30.45       29.66        3.75 o
   2   0   3      135.60      143.06        2.30 o
   3   0   3        7.30       11.01        0.40 o
   4   0   3       34.70       37.17        0.80 o
   5   0   3       38.40       42.40        1.00 o
   6   0   3        3.10        4.44        0.50 o
   7   0   3       20.30       21.15        0.80 o
   8   0   3        1.50        2.05        1.10 o
   9   0   3       19.70       21.40        2.90 o
  10   0   3        6.30        4.88        2.70 o
   2   1   3      170.15      186.92        1.91 o
   3   1   3       55.65       49.46        0.78 o
   4   1   3        9.40       10.78        0.39 o
   5   1   3       60.50       56.26        1.06 o
   6   1   3       10.35       11.30        0.57 o
   7   1   3       18.40       17.82        0.78 o
   8   1   3        3.75        3.64        0.85 o
   9   1   3       10.20        7.64        2.21 o
  10   1   3        0.10        3.36        1.77 o
   0   2   3      104.30      120.18        2.00 o
   1   2   3      144.85      159.77        1.91 o
   2   2   3       22.85       26.33        0.39 o
   3   2   3       21.25       26.79        0.46 o
   4   2   3        2.15        2.88        0.25 o
   5   2   3       12.90       14.23        0.49 o
   6   2   3       13.85       13.42        0.64 o
   7   2   3       14.15       13.68        0.78 o
   8   2   3        6.40        6.49        1.06 o
   9   2   3        2.10        1.42        1.39 o
   0   3   3       80.80       77.72        2.10 o
   1   3   3      157.65      162.00        2.26 o
   2   3   3      232.10      225.69        3.19 o
   3   3   3      535.15      510.59        6.37 o
   4   3   3      190.35      193.19        2.37 o
   5   3   3       56.35       58.31        1.13 o
   6   3   3       18.00       18.17        0.71 o
   7   3   3       44.35       44.31        1.31 o
   8   3   3       59.70       53.48        2.13 o
   9   3   3        1.60        1.46        1.40 o
   0   4   3       34.80       37.49        0.80 o
   1   4   3      116.05      110.95        1.70 o
   2   4   3      447.85      403.23        5.39 o
   3   4   3      165.50      157.65        2.09 o
   4   4   3      106.80      104.88        1.52 o
   5   4   3       85.30       80.25        1.38 o
   6   4   3      198.20      187.80        2.90 o
   7   4   3        8.35       10.98        0.90 o
   8   4   3        1.85        2.22        0.96 o
   9   4   3        7.20        5.46        2.24 o
   0   5   3        0.30        0.82        0.33 o
   1   5   3       17.80       15.05        0.46 o
   2   5   3       21.45       21.24        0.53 o
   3   5   3       12.75       12.73        0.53 o
   4   5   3       14.50       13.53        0.53 o
   5   5   3        0.75        0.31        0.66 o
   6   5   3        2.10        2.18        0.43 o
   7   5   3        1.35        2.17        1.07 o
   8   5   3        1.00        2.15        1.71 o
   0   6   3       32.10       31.08        1.00 o
   1   6   3      114.30      110.03        1.81 o
   2   6   3       16.00       19.30        0.53 o
   3   6   3       37.55       39.07        0.92 o
   4   6   3        2.50        2.60        0.39 o
   5   6   3        0.95        2.19        0.96 o
   6   6   3        3.70        4.65        0.75 o
   7   6   3        2.00        0.53        1.01 o
   8   6   3       -0.90        1.36        1.40 o
   0   7   3      396.10      362.13        8.20 o
   1   7   3      339.65      316.54        5.27 o
   2   7   3       19.30       19.30        0.64 o
   3   7   3      177.75      169.71        3.29 o
   4   7   3       24.50       20.76        0.89 o
   5   7   3        9.00       12.19        0.75 o
   6   7   3       14.60       14.32        1.33 o
   7   7   3        4.15        3.44        1.32 o
   0   8   3        0.50        0.01        0.71 o
   1   8   3        0.80        1.32        0.63 o
   2   8   3        4.45        4.03        0.46 o
   3   8   3        2.20        2.92        0.53 o
   4   8   3        2.40        1.87        0.68 o
   5   8   3        2.20        4.06        0.92 o
   6   8   3        5.70        3.42        1.51 o
   0   9   3        1.10        0.04        0.90 o
   1   9   3       15.25       15.28        0.97 o
   2   9   3       -0.65        0.03        1.11 o
   3   9   3        2.30        4.27        0.92 o
   4   9   3        6.80        6.89        1.13 o
   5   9   3        2.65        1.95        1.96 o
   0  10   3        1.70        0.01        1.40 o
   1  10   3       12.75       11.57        1.54 o
   2  10   3        2.80        4.35        2.03 o
   3  10   3        0.85        1.47        1.97 o
   2   0   4     2283.90     2375.56       39.60 o
   3   0   4        5.20        5.84        0.40 o
   4   0   4      268.40      258.98        4.60 o
   5   0   4       23.80       19.24        0.90 o
   6   0   4       29.40       26.34        1.00 o
   7   0   4       -0.10        0.21        0.25 o
   8   0   4        9.60       10.01        1.30 o
   9   0   4        7.00        7.08        2.00 o
  10   0   4       19.20       18.51        3.00 o
   1   1   4       69.05       69.64        1.13 o
   2   1   4      178.60      180.95        2.13 o
   3   1   4        4.65        4.49        0.25 o
   4   1   4       43.20       43.88        0.74 o
   5   1   4        0.05        0.38        0.28 o
   6   1   4       11.35       11.11        0.57 o
   7   1   4       16.30       14.98        0.78 o
   8   1   4       41.90       38.47        1.67 o
   9   1   4        5.35        8.20        1.68 o
  10   1   4        3.25        2.96        1.80 o
   0   2   4       78.10       83.83        2.20 o
   1   2   4       51.95       56.02        0.78 o
   2   2   4       78.65       82.98        0.99 o
   3   2   4       94.10      101.29        1.13 o
   4   2   4       13.60       15.05        0.42 o
   5   2   4        1.65        2.58        0.35 o
   6   2   4       19.80       20.63        0.79 o
   7   2   4       27.30       28.16        1.03 o
   8   2   4       13.15       12.55        1.30 o
   9   2   4       16.75       12.20        1.72 o
   0   3   4       46.80       47.97        0.80 o
   1   3   4      187.85      184.95        2.62 o
   2   3   4      349.85      343.77        4.59 o
   3   3   4      152.85      144.99        1.80 o
   4   3   4      195.15      191.56        2.39 o
   5   3   4      155.80      146.37        2.16 o
   6   3   4       93.20       90.99        1.66 o
   7   3   4       59.95       58.28        1.59 o
   8   3   4        6.95        7.42        1.29 o
   9   3   4       21.65       20.78        1.98 o
   0   4   4       72.70       67.74        1.40 o
   1   4   4        3.25        3.03        0.18 o
   2   4   4       88.75       82.77        1.20 o
   3   4   4       40.95       42.74        0.78 o
   4   4   4        8.95        8.19        0.46 o
   5   4   4       55.75       52.86        1.03 o
   6   4   4       61.55       57.48        1.24 o
   7   4   4        8.60       11.46        0.85 o
   8   4   4       10.55       11.11        1.40 o
   9   4   4        1.40        1.26        2.03 o
   0   5   4       14.20       13.34        0.60 o
   1   5   4       65.60       66.25        0.99 o
   2   5   4        7.85        8.25        0.32 o
   3   5   4       12.00       12.14        0.47 o
   4   5   4       60.90       58.92        1.13 o
   5   5   4       71.40       70.87        1.31 o
   6   5   4        9.00        9.96        0.57 o
   7   5   4        8.15        9.46        0.78 o
   8   5   4        1.45        2.62        1.81 o
   0   6   4       13.20       12.85        0.70 o
   1   6   4       39.15       37.05        0.78 o
   2   6   4       10.90       11.53        0.42 o
   3   6   4        0.25        0.50        0.33 o
   4   6   4       13.45       15.37        0.53 o
   5   6   4        6.35       10.42        0.53 o
   6   6   4       17.10       14.09        1.11 o
   7   6   4       45.75       40.05        2.17 o
   8   6   4       10.30       12.39        1.72 o
   0   7   4       52.30       49.92        1.60 o
   1   7   4       26.35       28.96        0.67 o
   2   7   4       82.40       76.60        1.48 o
   3   7   4        2.75        3.62        0.39 o
   4   7   4       20.95       25.15        0.79 o
   5   7   4        2.95        3.62        0.63 o
   6   7   4       17.25       15.34        1.52 o
   7   7   4       24.00       22.98        2.20 o
   0   8   4       -0.70        0.03        0.84 o
   1   8   4        8.45        9.16        0.53 o
   2   8   4        1.80        2.60        0.43 o
   3   8   4       12.50       12.35        0.75 o
   4   8   4        2.55        2.37        0.71 o
   5   8   4        6.30        8.00        0.99 o
   6   8   4        0.70        2.78        1.28 o
   0   9   4      100.90       83.89        4.40 o
   1   9   4        2.10        2.53        0.78 o
   2   9   4       12.30       11.68        1.28 o
   3   9   4        0.10        0.51        0.85 o
   4   9   4       10.00       10.32        1.17 o
   5   9   4        3.40        6.35        2.33 o
   0  10   4        0.40        0.29        1.64 o
   1  10   4       36.75       32.54        3.25 o
   2  10   4        7.85        8.49        1.66 o
   1   0   5       60.10       62.26        1.50 o
   2   0   5       88.60      105.11        1.80 o
   3   0   5       41.90       45.34        1.00 o
   4   0   5       10.00       14.85        0.50 o
   5   0   5       44.10       41.63        1.20 o
   6   0   5        2.00        2.57        0.40 o
   7   0   5       78.70       84.37        1.90 o
   8   0   5       60.00       55.51        2.20 o
   9   0   5      100.50       85.20        6.00 o
  10   0   5        2.40        1.74        2.50 o
   0   1   5       37.00       35.09        1.00 o
   1   1   5      369.30      399.56        5.87 o
   2   1   5       27.55       28.56        0.50 o
   3   1   5      124.70      122.20        1.74 o
   4   1   5       74.95       78.64        1.13 o
   5   1   5        7.20        8.41        0.39 o
   6   1   5       53.80       49.21        1.13 o
   7   1   5       17.45       16.82        0.81 o
   8   1   5       13.45       10.89        1.26 o
   9   1   5        4.45        3.60        1.69 o
   0   2   5      508.90      518.26       11.80 o
   1   2   5     1469.90     1558.04       19.98 o
   2   2   5       98.25      108.63        1.27 o
   3   2   5       81.20       85.57        1.13 o
   4   2   5       39.45       35.92        0.74 o
   5   2   5        4.70        4.51        0.43 o
   6   2   5        4.85        4.81        0.49 o
   7   2   5       38.20       38.01        1.17 o
   8   2   5        8.90       10.38        0.99 o
   9   2   5        5.70        7.03        1.66 o
   0   3   5      266.50      266.16        6.10 o
   1   3   5      380.10      358.03        6.01 o
   2   3   5      420.20      381.05        5.32 o
   3   3   5       26.65       29.46        0.53 o
   4   3   5       45.95       43.00        0.74 o
   5   3   5      115.15      100.73        1.73 o
   6   3   5        3.50        4.45        0.50 o
   7   3   5       25.75       28.39        1.17 o
   8   3   5        2.15        1.05        1.50 o
   9   3   5        3.70        6.14        2.30 o
   0   4   5        0.20        0.03        0.18 o
   1   4   5       32.40       31.28        0.60 o
   2   4   5       38.65       32.28        0.74 o
   3   4   5      131.25      118.75        1.88 o
   4   4   5       80.15       73.87        1.31 o
   5   4   5      103.80       96.35        1.59 o
   6   4   5       60.10       58.04        1.35 o
   7   4   5       15.35       16.47        1.34 o
   8   4   5        8.35        9.52        1.28 o
   9   4   5       -2.20        0.53        1.82 o
   0   5   5       61.10       58.50        1.20 o
   1   5   5        1.75        1.83        0.18 o
   2   5   5       22.05       23.37        0.53 o
   3   5   5        1.95        2.74        0.25 o
   4   5   5        0.80        1.01        0.59 o
   5   5   5       64.95       61.36        1.25 o
   6   5   5        3.85        4.63        0.50 o
   7   5   5        3.05        3.86        0.71 o
   8   5   5       11.45       12.40        1.49 o
   0   6   5        5.10        5.24        0.30 o
   1   6   5       22.15       21.70        0.53 o
   2   6   5       35.95       33.54        0.74 o
   3   6   5        0.60        0.34        0.38 o
   4   6   5        3.65        3.38        0.36 o
   5   6   5        4.40        5.63        0.63 o
   6   6   5       12.15       12.58        0.90 o
   7   6   5        4.65        5.09        1.03 o
   8   6   5        5.25        5.69        1.77 o
   0   7   5       12.70       13.36        0.60 o
   1   7   5       17.90       18.29        0.53 o
   2   7   5       28.55       31.21        0.74 o
   3   7   5       11.80       12.51        0.67 o
   4   7   5       24.80       23.71        1.13 o
   5   7   5        0.70        1.50        0.59 o
   6   7   5        5.35        5.39        1.13 o
   7   7   5        7.90        6.13        1.56 o
   0   8   5        1.80        1.55        0.40 o
   1   8   5        0.55        0.53        0.43 o
   2   8   5        2.45        2.92        0.36 o
   3   8   5        5.55        4.21        0.72 o
   4   8   5        3.05        3.31        0.78 o
   5   8   5       13.15       12.65        1.32 o
   6   8   5        7.90        6.97        1.88 o
   0   9   5       12.00       10.96        1.40 o
   1   9   5        5.20        5.18        0.90 o
   2   9   5        0.30        0.32        1.01 o
   3   9   5        0.35        0.73        1.09 o
   4   9   5        1.05        2.20        1.13 o
   0  10   5        2.70        1.14        1.80 o
   1  10   5        1.35        2.05        1.38 o
   2  10   5        8.60       11.69        1.70 o
   0   0   6     2043.80     2141.71       80.40 o
   1   0   6      276.90      287.62        6.10 o
   2   0   6      288.90      314.57        5.00 o
   3   0   6      486.60      466.23        8.20 o
   4   0   6       76.40       76.01        1.70 o
   5   0   6      209.40      206.38        3.70 o
   6   0   6        1.20        2.10        0.50 o
   7   0   6      187.80      171.41        3.90 o
   8   0   6        9.80       12.22        0.90 o
   9   0   6       -0.80        0.43        3.76 o
   0   1   6       27.60       30.36        0.90 o
   1   1   6       11.70       12.27        0.28 o
   2   1   6      260.10      259.25        3.30 o
   3   1   6       61.15       58.47        1.03 o
   4   1   6       73.15       74.28        1.13 o
   5   1   6       21.60       24.31        0.64 o
   6   1   6       20.80       23.84        0.71 o
   7   1   6       25.20       24.84        0.88 o
   8   1   6        2.40        4.02        0.87 o
   9   1   6        4.35        5.31        1.43 o
   0   2   6        0.20        0.25        0.09 o
   1   2   6      161.30      172.70        2.12 o
   2   2   6       15.90       16.93        0.39 o
   3   2   6       26.85       24.55        0.57 o
   4   2   6        0.65        0.77        0.46 o
   5   2   6       45.00       44.39        0.96 o
   6   2   6       19.75       19.95        0.74 o
   7   2   6        4.15        4.76        0.60 o
   8   2   6       -0.70        0.13        1.46 o
   9   2   6       13.85        8.39        2.41 o
   0   3   6       48.70       44.03        1.40 o
   1   3   6       65.55       69.34        1.10 o
   2   3   6       12.85       10.90        0.39 o
   3   3   6       28.45       29.50        0.60 o
   4   3   6      262.70      244.84        3.17 o
   5   3   6      113.35      107.61        1.81 o
   6   3   6       15.60       17.25        0.75 o
   7   3   6       74.70       70.31        2.09 o
   8   3   6        7.80        8.26        1.39 o
   9   3   6        7.10        6.36        1.97 o
   0   4   6       89.60       79.78        1.90 o
   1   4   6       52.90       48.75        0.92 o
   2   4   6        0.75        1.64        0.54 o
   3   4   6       30.55       28.93        0.71 o
   4   4   6      194.55      180.28        2.62 o
   5   4   6        6.40        7.45        0.43 o
   6   4   6       62.15       56.85        1.45 o
   7   4   6        1.70        1.56        1.07 o
   8   4   6       11.20       12.39        1.49 o
   9   4   6        4.10        4.85        1.89 o
   0   5   6       12.00       12.11        0.50 o
   1   5   6       42.20       41.33        0.85 o
   2   5   6       16.55       17.83        0.49 o
   3   5   6       16.25       16.91        0.57 o
   4   5   6        0.85        1.09        0.28 o
   5   5   6       15.40       15.39        0.57 o
   6   5   6        3.55        5.33        0.49 o
   7   5   6        7.80        7.77        1.06 o
   8   5   6       15.75       14.35        1.63 o
   0   6   6      135.40      124.40        2.90 o
   1   6   6       14.40       14.62        0.46 o
   2   6   6        6.40        7.91        0.39 o
   3   6   6       19.15       21.09        0.67 o
   4   6   6        3.10        4.79        0.46 o
   5   6   6       10.00       11.49        0.70 o
   6   6   6        2.25        2.97        0.92 o
   7   6   6        3.50        2.70        1.17 o
   8   6   6       13.75       12.68        2.13 o
   0   7   6      210.80      194.58        5.00 o
   1   7   6        5.30        5.62        0.35 o
   2   7   6       14.50       15.41        0.60 o
   3   7   6       25.75       24.58        0.92 o
   4   7   6        9.60        9.13        0.78 o
   5   7   6        3.70        2.98        0.85 o
   6   7   6        0.30        0.99        1.19 o
   7   7   6        1.75        2.94        1.79 o
   0   8   6        2.70        4.64        0.70 o
   1   8   6        0.25        0.31        0.25 o
   2   8   6       -0.10        0.04        0.70 o
   3   8   6        9.10       10.68        0.82 o
   4   8   6        2.10        2.19        0.78 o
   5   8   6        5.20        7.78        1.13 o
   6   8   6        5.30        6.93        2.31 o
   0   9   6        0.80        2.98        2.33 o
   1   9   6       -0.30        0.59        1.10 o
   2   9   6       30.20       25.68        1.95 o
   3   9   6        0.55        1.13        0.88 o
   4   9   6        3.60        3.04        1.20 o
   0  10   6        1.20        2.09        1.90 o
   1  10   6        6.65        4.52        1.71 o
   2  10   6       21.65       22.08        2.44 o
   1   0   7      763.80      774.68       17.50 o
   2   0   7      175.70      182.36        3.20 o
   3   0   7       19.20       20.81        0.60 o
   4   0   7       83.50       89.19        1.50 o
   5   0   7       15.50       17.39        0.80 o
   6   0   7       33.20       32.67        1.10 o
   7   0   7        0.00        0.18        0.01 o
   8   0   7        1.70        2.20        0.70 o
   9   0   7        1.10        0.00        1.90 o
   0   1   7      132.30      135.49        3.80 o
   1   1   7      101.20      109.68        1.56 o
   2   1   7       96.50      101.75        1.52 o
   3   1   7       52.65       56.79        0.93 o
   4   1   7       51.55       46.78        0.96 o
   5   1   7       41.55       39.97        0.89 o
   6   1   7       20.80       18.92        0.71 o
   7   1   7       28.55       25.54        0.96 o
   8   1   7       43.10       38.03        1.56 o
   9   1   7        7.15        4.18        1.56 o
   0   2   7      114.40      126.26        2.80 o
   1   2   7        8.35        8.48        0.25 o
   2   2   7       80.40       88.20        1.13 o
   3   2   7        4.05        3.72        0.21 o
   4   2   7       38.60       35.61        0.85 o
   5   2   7      107.85      102.96        1.70 o
   6   2   7       13.15       14.07        0.67 o
   7   2   7        8.65        8.65        0.74 o
   8   2   7        0.60        0.23        0.70 o
   9   2   7        2.15        0.36        2.53 o
   0   3   7        0.90        1.68        0.57 o
   1   3   7       17.65       20.49        0.39 o
   2   3   7        1.55        1.38        0.21 o
   3   3   7       12.85       12.78        0.39 o
   4   3   7      137.55      134.38        2.00 o
   5   3   7      147.90      146.95        2.26 o
   6   3   7      171.15      161.06        3.04 o
   7   3   7        1.80        2.74        0.71 o
   8   3   7        6.55        7.30        1.17 o
   9   3   7       -1.45        0.60        1.35 o
   0   4   7       13.50       12.77        0.60 o
   1   4   7      127.15      125.23        2.02 o
   2   4   7        0.70        0.71        0.34 o
   3   4   7       23.05       27.43        0.64 o
   4   4   7      259.60      238.98        3.47 o
   5   4   7       17.90       18.28        0.64 o
   6   4   7       33.25       33.43        1.03 o
   7   4   7       22.70       23.27        1.28 o
   8   4   7       34.65       35.49        2.41 o
   9   4   7        1.25        3.31        2.22 o
   0   5   7       -0.30        0.24        0.33 o
   1   5   7        1.75        1.74        0.22 o
   2   5   7       79.70       78.44        1.38 o
   3   5   7        3.45        3.86        0.39 o
   4   5   7       53.85       54.77        1.13 o
   5   5   7        4.75        4.16        0.47 o
   6   5   7        5.10        5.42        0.57 o
   7   5   7        0.35        1.49        1.09 o
   8   5   7        3.40        3.25        1.31 o
   0   6   7       12.10       12.37        0.70 o
   1   6   7        8.50        9.94        0.49 o
   2   6   7        4.10        4.17        0.39 o
   3   6   7       54.40       55.58        1.42 o
   4   6   7        2.00        3.11        0.42 o
   5   6   7        0.50        0.10        0.75 o
   6   6   7        0.10        0.83        1.07 o
   7   6   7        7.30        6.65        1.27 o
   0   7   7       19.20       21.56        1.00 o
   1   7   7      269.95      249.16        4.84 o
   2   7   7      106.95      101.52        2.24 o
   3   7   7       63.55       64.15        1.80 o
   4   7   7       -0.25        0.15        0.71 o
   5   7   7        5.75        7.33        0.96 o
   6   7   7        3.80        4.85        1.35 o
   7   7   7        2.10        2.39        1.67 o
   0   8   7        5.00        5.80        0.80 o
   1   8   7        1.90        2.03        0.57 o
   2   8   7       16.60       16.36        0.99 o
   3   8   7        1.50        1.44        0.87 o
   4   8   7        3.90        5.56        0.92 o
   5   8   7        1.40        1.37        1.13 o
   6   8   7        7.00        7.37        2.20 o
   0   9   7        5.70        6.16        1.40 o
   1   9   7        4.85        3.65        1.13 o
   2   9   7        6.35        6.77        1.10 o
   3   9   7        7.75        8.21        1.33 o
   4   9   7        2.75        4.43        1.10 o
   0  10   7       -1.20        0.00        1.60 o
   1  10   7       20.70       18.80        2.26 o
   0   0   8      472.60      477.06       21.80 o
   1   0   8      439.50      431.16       10.30 o
   2   0   8      354.60      346.21        6.40 o
   3   0   8       59.20       60.55        1.20 o
   4   0   8        5.70        5.93        0.40 o
   5   0   8        3.20        3.23        0.50 o
   6   0   8        1.30        2.14        0.50 o
   7   0   8       13.10       12.34        1.00 o
   8   0   8        3.30        4.80        0.90 o
   9   0   8        3.40        2.06        1.80 o
   0   1   8        5.40        2.92        1.10 o
   1   1   8      248.55      248.15        3.96 o
   2   1   8      309.95      303.80        4.78 o
   3   1   8       53.95       58.46        0.97 o
   4   1   8       57.20       57.57        1.03 o
   5   1   8        0.85        0.23        0.27 o
   6   1   8       15.40       14.91        0.72 o
   7   1   8       14.05       17.78        0.74 o
   8   1   8        1.40        2.07        0.84 o
   9   1   8        0.70        2.34        1.15 o
   0   2   8      146.50      146.85        3.00 o
   1   2   8       46.25       47.48        1.10 o
   2   2   8       35.35       34.58        0.57 o
   3   2   8       51.55       55.09        0.81 o
   4   2   8        0.50        0.49        0.40 o
   5   2   8       37.30       34.04        0.96 o
   6   2   8       71.75       69.57        1.38 o
   7   2   8       12.90       12.92        0.85 o
   8   2   8       24.65       23.35        1.42 o
   9   2   8       -1.15        0.16        1.97 o
   0   3   8      137.60      131.86        3.00 o
   1   3   8       18.05       17.37        0.36 o
   2   3   8        6.00        6.08        0.28 o
   3   3   8       11.85       13.20        0.42 o
   4   3   8       24.30       24.87        0.68 o
   5   3   8        2.85        2.70        0.35 o
   6   3   8        1.40        2.85        0.78 o
   7   3   8        4.15        2.71        0.88 o
   8   3   8       10.45       12.39        1.29 o
   9   3   8        5.25        3.70        1.74 o
   0   4   8       10.90       13.20        0.50 o
   1   4   8       23.85       20.72        0.71 o
   2   4   8       39.65       41.65        0.85 o
   3   4   8       25.15       27.15        0.60 o
   4   4   8       48.80       48.52        0.99 o
   5   4   8       66.35       71.60        1.35 o
   6   4   8       25.05       27.16        0.85 o
   7   4   8       15.75       14.65        1.13 o
   8   4   8        4.40        3.78        1.24 o
   0   5   8       77.30       73.23        1.90 o
   1   5   8        4.95        5.16        0.39 o
   2   5   8      160.35      148.50        2.80 o
   3   5   8        9.75       10.77        0.57 o
   4   5   8       33.90       36.94        0.96 o
   5   5   8       25.00       25.85        0.92 o
   6   5   8        3.05        2.83        0.57 o
   7   5   8        3.20        3.37        1.07 o
   8   5   8       12.75       12.57        1.59 o
   0   6   8       74.70       72.86        2.30 o
   1   6   8       12.90       13.63        0.60 o
   2   6   8       -0.10        0.01        0.18 o
   3   6   8       13.70       13.78        0.74 o
   4   6   8       17.30       18.82        0.85 o
   5   6   8       10.80       11.37        0.99 o
   6   6   8       12.55       12.36        1.07 o
   7   6   8        7.10        7.24        1.17 o
   0   7   8        3.60        4.70        0.70 o
   1   7   8       62.75       60.40        1.56 o
   2   7   8       58.35       57.28        1.46 o
   3   7   8        5.85        6.86        0.68 o
   4   7   8        2.75        4.05        0.78 o
   5   7   8       47.80       44.55        2.48 o
   6   7   8        3.00        0.47        1.20 o
   0   8   8        9.30        9.30        1.30 o
   1   8   8        7.05        7.64        0.88 o
   2   8   8        1.05        2.01        0.72 o
   3   8   8        1.35        2.66        0.74 o
   4   8   8        4.35        6.19        1.10 o
   5   8   8       11.55       12.22        1.95 o
   0   9   8        4.00        3.03        1.30 o
   1   9   8       22.75       23.68        1.73 o
   2   9   8       26.55       27.69        2.02 o
   3   9   8       -0.45        0.36        1.44 o
   4   9   8        6.80        9.37        1.84 o
   0  10   8       16.90       15.50        3.50 o
   1   0   9        4.30        5.57        0.60 o
   2   0   9        4.20        4.05        0.40 o
   3   0   9       42.40       39.04        1.20 o
   4   0   9       24.60       26.14        0.80 o
   5   0   9       35.30       32.01        1.00 o
   6   0   9        0.50        1.88        0.71 o
   7   0   9        9.90       11.91        0.90 o
   8   0   9       43.00       39.62        1.90 o
   9   0   9        7.40        4.45        2.50 o
   0   1   9       20.10       22.38        1.40 o
   1   1   9      168.70      171.86        3.31 o
   2   1   9        9.55       10.71        0.35 o
   3   1   9      154.55      151.02        2.54 o
   4   1   9       13.55       14.61        0.57 o
   5   1   9       17.40       16.93        0.60 o
   6   1   9        8.80       10.54        0.57 o
   7   1   9       24.20       24.45        1.03 o
   8   1   9        8.40        8.15        0.99 o
   9   1   9        4.30        8.13        1.87 o
   0   2   9        2.60        2.26        0.20 o
   1   2   9       29.75       31.76        0.92 o
   2   2   9       49.75       53.28        0.78 o
   3   2   9       26.35       27.16        0.57 o
   4   2   9        2.25        3.63        0.28 o
   5   2   9       24.75       25.51        0.85 o
   6   2   9        2.25        3.21        0.42 o
   7   2   9       35.70       33.21        1.31 o
   8   2   9        9.15        7.97        1.77 o
   9   2   9        2.35        2.49        1.92 o
   0   3   9      135.60      135.46        2.90 o
   1   3   9       12.35       12.37        0.32 o
   2   3   9       22.95       24.19        0.57 o
   3   3   9       34.00       35.14        0.71 o
   4   3   9      190.45      175.11        2.63 o
   5   3   9       51.10       51.80        1.10 o
   6   3   9        6.95        7.49        0.64 o
   7   3   9       12.80       15.74        1.13 o
   8   3   9       47.60       46.84        2.83 o
   9   3   9        9.90        8.58        2.10 o
   0   4   9        6.60        8.01        0.40 o
   1   4   9       29.15       27.11        0.78 o
   2   4   9       12.65       13.45        0.42 o
   3   4   9       63.40       60.33        1.24 o
   4   4   9       62.65       64.78        1.17 o
   5   4   9       39.10       37.61        0.99 o
   6   4   9       16.80       18.55        0.81 o
   7   4   9       22.95       23.08        1.52 o
   8   4   9       26.25       25.12        1.94 o
   0   5   9       23.50       23.45        0.80 o
   1   5   9       21.35       21.47        0.71 o
   2   5   9        9.90       10.97        0.49 o
   3   5   9       27.85       26.27        0.88 o
   4   5   9       21.90       22.69        0.81 o
   5   5   9        5.50        6.32        0.60 o
   6   5   9        4.05        4.77        0.76 o
   7   5   9       13.80       13.64        1.35 o
   8   5   9       13.25       11.37        1.87 o
   0   6   9        0.10        0.26        0.19 o
   1   6   9        2.50        1.92        0.39 o
   2   6   9       26.00       28.81        0.85 o
   3   6   9       14.05       15.92        0.74 o
   4   6   9        0.50        0.84        0.82 o
   5   6   9        9.05        7.69        0.92 o
   6   6   9        2.95        3.14        0.81 o
   7   6   9        7.70        9.56        1.52 o
   0   7   9       53.10       56.29        2.50 o
   1   7   9       45.75       44.81        1.28 o
   2   7   9       14.20       13.02        0.81 o
   3   7   9       36.20       35.36        1.35 o
   4   7   9       16.85       15.27        1.06 o
   5   7   9       13.90       12.26        1.42 o
   6   7   9       28.85       25.28        2.23 o
   0   8   9        6.70        5.41        1.20 o
   1   8   9       13.45       14.94        1.10 o
   2   8   9       11.00       10.86        1.06 o
   3   8   9        9.25       11.30        1.20 o
   4   8   9        8.60       10.62        1.50 o
   5   8   9        1.20        1.68        1.60 o
   0   9   9       -0.10        0.00        0.89 o
   1   9   9        1.15        3.12        1.32 o
   2   9   9        4.00        3.37        1.14 o
   3   9   9        1.90        2.14        1.20 o
   2   0  10     2490.50     2361.53       45.20 o
   3   0  10       40.00       43.19        1.30 o
   4   0  10        0.30        0.21        0.44 o
   5   0  10        1.30        1.58        0.40 o
   6   0  10        0.10        0.17        0.32 o
   7   0  10       22.40       22.84        1.20 o
   8   0  10        6.50        7.07        1.20 o
   9   0  10        3.50        2.65        1.90 o
   0   1  10      118.30      124.06        3.10 o
   1   1  10      114.90      111.60        1.91 o
   2   1  10      178.50      165.55        2.80 o
   3   1  10        6.05        5.88        0.51 o
   4   1  10       32.75       34.40        0.85 o
   5   1  10        7.70        7.41        0.50 o
   6   1  10        8.70        8.89        0.49 o
   7   1  10       25.20       28.03        1.03 o
   8   1  10        1.35        1.41        0.91 o
   9   1  10        3.55        1.75        1.92 o
   0   2  10        6.90        9.38        0.40 o
   1   2  10       59.50       59.19        1.22 o
   2   2  10       92.75       87.88        1.38 o
   3   2  10       13.15       13.98        0.42 o
   4   2  10       30.75       27.32        0.67 o
   5   2  10       23.00       22.61        0.78 o
   6   2  10        6.50        7.80        0.60 o
   7   2  10        3.50        4.91        0.68 o
   8   2  10       20.75       21.04        1.64 o
   9   2  10        5.65        4.32        1.74 o
   0   3  10       70.00       69.94        1.40 o
   1   3  10       15.10       13.90        0.36 o
   2   3  10        0.85        0.90        0.34 o
   3   3  10        6.10        6.98        0.32 o
   4   3  10       61.40       59.01        1.20 o
   5   3  10      160.80      146.76        2.69 o
   6   3  10        2.00        2.73        0.46 o
   7   3  10       75.45       74.70        2.27 o
   8   3  10       13.25       17.07        1.74 o
   0   4  10      113.10      110.01        2.40 o
   1   4  10      123.80      120.92        2.18 o
   2   4  10      126.90      123.03        2.44 o
   3   4  10       57.45       53.73        1.24 o
   4   4  10       27.90       28.12        0.81 o
   5   4  10        9.60        9.46        0.71 o
   6   4  10       15.05       14.64        0.78 o
   7   4  10       14.15       10.30        1.38 o
   8   4  10        1.40        1.45        1.13 o
   0   5  10       16.60       15.04        0.70 o
   1   5  10        2.05        1.58        0.36 o
   2   5  10       40.90       38.73        1.37 o
   3   5  10        5.45        6.52        0.39 o
   4   5  10        4.60        6.12        0.46 o
   5   5  10        5.25        5.52        0.60 o
   6   5  10       33.30       30.53        1.61 o
   7   5  10        5.30        6.27        0.99 o
   8   5  10       -0.40        3.87        2.42 o
   0   6  10       43.30       44.75        1.30 o
   1   6  10       16.95       17.67        0.67 o
   2   6  10      120.95      118.28        3.40 o
   3   6  10       17.80       16.42        0.81 o
   4   6  10       19.75       20.07        1.07 o
   5   6  10        0.70        2.01        0.92 o
   6   6  10       10.50       11.33        1.49 o
   7   6  10        1.40        0.38        1.42 o
   0   7  10        5.40        6.32        0.90 o
   1   7  10       90.45       83.44        2.30 o
   2   7  10        8.80       10.60        0.78 o
   3   7  10       10.70       10.89        0.85 o
   4   7  10        1.25        1.06        0.95 o
   5   7  10       28.90       24.45        1.94 o
   6   7  10        8.75       10.59        2.35 o
   0   8  10        1.20        2.00        1.20 o
   1   8  10       13.35       12.73        1.06 o
   2   8  10        7.55        8.74        1.10 o
   3   8  10        0.05        0.11        1.50 o
   4   8  10        1.65        2.10        2.03 o
   5   8  10        0.10        4.12        1.64 o
   0   9  10       -1.00        0.39        2.40 o
   1   9  10        1.80        2.55        1.71 o
   2   9  10        2.05        1.45        1.17 o
   3   9  10        4.60        5.32        1.77 o
   2   0  11      375.60      359.95        7.40 o
   3   0  11      181.60      161.54        4.00 o
   4   0  11       66.90       62.89        1.70 o
   5   0  11      180.40      165.18        3.40 o
   6   0  11       22.80       22.86        1.20 o
   7   0  11       10.20        9.96        1.00 o
   8   0  11        1.30        0.22        1.00 o
   9   0  11       14.20       14.29        2.50 o
   0   1  11       12.20       12.80        0.40 o
   1   1  11        4.45        5.49        0.28 o
   2   1  11       87.20       90.29        1.52 o
   3   1  11       35.65       35.36        0.92 o
   4   1  11       71.80       62.80        1.38 o
   5   1  11       22.15       23.09        0.71 o
   6   1  11        6.80        7.45        0.49 o
   7   1  11        7.80        8.76        0.78 o
   8   1  11       11.60       13.22        1.20 o
   9   1  11       21.10       28.28        2.16 o
   0   2  11       12.10       11.86        0.60 o
   1   2  11       35.40       36.64        0.87 o
   2   2  11        8.60        8.42        0.35 o
   3   2  11      109.65      109.64        1.66 o
   4   2  11       29.75       29.62        0.82 o
   5   2  11      141.75      126.68        2.33 o
   6   2  11       19.45       19.51        0.88 o
   7   2  11        5.65        7.79        0.90 o
   8   2  11        4.20        6.32        1.10 o
   9   2  11       -0.30        1.32        1.84 o
   0   3  11        6.50        7.83        0.30 o
   1   3  11       16.15       15.33        0.46 o
   2   3  11       36.15       34.90        0.78 o
   3   3  11       69.10       71.52        1.20 o
   4   3  11      208.95      195.41        3.26 o
   5   3  11      196.60      190.33        3.32 o
   6   3  11       12.15       12.11        0.71 o
   7   3  11       19.40       19.55        1.28 o
   8   3  11       17.45       20.95        1.84 o
   0   4  11        6.90        5.89        0.50 o
   1   4  11        4.20        4.77        0.36 o
   2   4  11        4.85        4.61        0.35 o
   3   4  11      108.65      103.45        2.08 o
   4   4  11       65.65       62.54        1.45 o
   5   4  11        3.90        4.00        0.58 o
   6   4  11        1.90        4.01        1.01 o
   7   4  11        2.70        3.77        0.96 o
   8   4  11       17.40       15.52        1.84 o
   0   5  11       40.70       38.43        1.30 o
   1   5  11       19.40       18.74        0.71 o
   2   5  11        3.25        4.27        0.50 o
   3   5  11       51.20       47.58        1.42 o
   4   5  11       37.00       33.29        1.32 o
   5   5  11        3.75        3.79        0.57 o
   6   5  11       16.60       16.10        1.15 o
   7   5  11        7.40        8.01        1.58 o
   0   6  11        2.80        3.48        0.40 o
   1   6  11       10.55       10.32        0.57 o
   2   6  11       44.80       43.60        1.55 o
   3   6  11       23.20       24.64        1.15 o
   4   6  11       45.75       43.14        1.56 o
   5   6  11        3.70        5.30        0.81 o
   6   6  11       19.55       18.23        1.70 o
   7   6  11       -0.60        0.93        1.46 o
   0   7  11        9.20       10.57        1.10 o
   1   7  11       89.20       86.27        2.44 o
   2   7  11        4.10        4.08        0.68 o
   3   7  11       46.90       44.88        2.20 o
   4   7  11        4.65        5.59        1.39 o
   5   7  11        5.70        3.72        2.04 o
   6   7  11        3.70        3.35        2.20 o
   0   8  11        0.80        0.99        1.97 o
   1   8  11       52.95       49.41        2.20 o
   2   8  11        0.55        0.86        1.33 o
   3   8  11        9.00        9.17        1.31 o
   4   8  11        1.40        2.57        2.07 o
   5   8  11        3.20        2.25        2.20 o
   0   9  11        1.80        5.48        1.80 o
   1   9  11        2.15        4.36        1.20 o
   2   9  11        5.10        6.90        1.32 o
   3   9  11        3.80        3.83        1.77 o
   0   0  12      495.20      483.64       21.90 o
   2   0  12       37.50       39.58        1.50 o
   3   0  12        6.70        5.42        0.50 o
   4   0  12        2.80        2.63        0.60 o
   5   0  12       47.10       48.15        1.50 o
   6   0  12       19.00       17.33        1.10 o
   7   0  12      140.60      127.31        4.10 o
   8   0  12        0.40        0.19        1.39 o
   9   0  12        2.10        0.01        1.90 o
   0   1  12      164.80      163.29        4.80 o
   1   1  12       93.10       88.91        1.88 o
   2   1  12       50.15       46.00        1.07 o
   3   1  12       11.80       11.14        0.50 o
   4   1  12       15.80       14.32        0.57 o
   5   1  12       76.65       73.62        1.38 o
   6   1  12        5.20        5.12        0.50 o
   7   1  12       21.30       24.58        1.06 o
   8   1  12       -0.30        0.24        1.17 o
   0   2  12        5.80        5.64        0.50 o
   1   2  12        1.50        1.96        0.54 o
   2   2  12       87.85       85.87        1.38 o
   3   2  12       45.95       42.66        1.03 o
   4   2  12       36.30       35.98        1.03 o
   5   2  12       21.00       23.02        0.78 o
   6   2  12        7.35        7.18        0.71 o
   7   2  12        3.25        4.34        0.82 o
   8   2  12       12.80       10.16        1.68 o
   0   3  12      194.10      186.02        4.40 o
   1   3  12       89.75       87.68        1.62 o
   2   3  12       15.40       16.27        0.46 o
   3   3  12       59.20       61.05        1.06 o
   4   3  12       12.05       13.81        0.57 o
   5   3  12       84.35       82.09        1.72 o
   6   3  12       25.65       22.71        1.17 o
   7   3  12        6.60        6.29        1.17 o
   8   3  12        0.15        0.09        1.95 o
   0   4  12       65.50       63.05        1.60 o
   1   4  12      110.85      103.63        1.56 o
   2   4  12        6.70        7.77        0.39 o
   3   4  12      122.70      111.68        2.48 o
   4   4  12       25.55       24.54        0.81 o
   5   4  12        4.40        5.71        0.57 o
   6   4  12        0.20        0.30        0.38 o
   7   4  12        5.40        4.58        1.20 o
   8   4  12        0.90        0.28        1.58 o
   0   5  12       17.50       18.14        0.80 o
   1   5  12       11.80       14.15        0.61 o
   2   5  12        6.60        7.37        0.64 o
   3   5  12        1.90        2.31        0.39 o
   4   5  12       26.50       25.58        0.99 o
   5   5  12       27.50       26.53        1.03 o
   6   5  12        0.70        1.05        0.73 o
   7   5  12        2.40        4.07        1.30 o
   0   6  12        0.50        0.61        0.42 o
   1   6  12       29.90       31.26        1.03 o
   2   6  12       27.80       27.55        1.32 o
   3   6  12       46.40       45.92        2.00 o
   4   6  12        7.90       10.18        0.78 o
   5   6  12        4.15        4.35        1.01 o
   6   6  12       10.55       12.10        1.38 o
   0   7  12       17.30       16.95        1.30 o
   1   7  12        9.65       11.80        0.71 o
   2   7  12       22.10       22.63        1.17 o
   3   7  12        9.50       11.28        1.12 o
   4   7  12        4.85        7.01        1.60 o
   5   7  12        8.30       10.90        1.41 o
   0   8  12       21.80       19.73        1.90 o
   1   8  12       -1.15        0.37        0.87 o
   2   8  12        3.35        4.51        1.11 o
   3   8  12        7.85        9.64        1.66 o
   4   8  12        1.15        2.05        1.99 o
   0   9  12        1.30        1.30        1.90 o
   1   9  12        9.25        9.71        1.38 o
   2   9  12       -0.65        0.52        1.26 o
   1   0  13       97.90       98.76        2.90 o
   2   0  13       21.10       22.29        1.10 o
   3   0  13        8.80        9.20        0.70 o
   4   0  13       21.70       22.50        1.30 o
   5   0  13       27.90       25.89        1.40 o
   6   0  13        6.60        6.59        0.90 o
   7   0  13       92.60       83.47        3.30 o
   8   0  13       23.20       24.53        3.20 o
   0   1  13      159.50      153.96        4.10 o
   1   1  13       19.50       20.64        0.74 o
   2   1  13       55.15       54.33        1.31 o
   3   1  13       11.15       10.73        0.43 o
   4   1  13        5.40        6.86        0.42 o
   5   1  13        0.65        0.57        0.42 o
   6   1  13       54.00       51.29        1.52 o
   7   1  13        1.45        2.28        0.88 o
   8   1  13        7.75        7.13        1.31 o
   0   2  13        1.80        1.62        0.30 o
   1   2  13       81.90       78.28        1.52 o
   2   2  13        1.40        1.54        0.28 o
   3   2  13       26.60       25.02        0.71 o
   4   2  13       39.55       35.59        0.99 o
   5   2  13       28.50       28.20        0.99 o
   6   2  13        4.05        3.53        0.60 o
   7   2  13        3.10        3.59        0.67 o
   8   2  13        3.70        4.18        1.56 o
   0   3  13       23.10       25.32        0.90 o
   1   3  13      270.25      256.88        4.60 o
   2   3  13       35.30       36.22        0.78 o
   3   3  13       75.60       70.75        1.34 o
   4   3  13       11.80       11.07        0.57 o
   5   3  13       49.90       49.44        1.42 o
   6   3  13       19.70       18.56        1.10 o
   7   3  13       19.10       20.93        1.38 o
   8   3  13        5.85        4.82        1.89 o
   0   4  13       42.90       42.62        1.30 o
   1   4  13       93.10       86.58        1.56 o
   2   4  13       48.25       44.80        1.14 o
   3   4  13       33.30       35.02        0.96 o
   4   4  13       51.95       50.04        1.28 o
   5   4  13        0.60        0.81        0.60 o
   6   4  13        1.25        2.16        0.87 o
   7   4  13        7.55        8.96        1.56 o
   0   5  13       16.20       14.80        0.80 o
   1   5  13       39.05       39.41        1.20 o
   2   5  13        4.10        5.34        0.63 o
   3   5  13       24.55       24.31        1.25 o
   4   5  13        7.55        7.46        0.61 o
   5   5  13        1.30        1.50        0.81 o
   6   5  13        1.80        3.30        0.74 o
   7   5  13        5.00        3.96        1.71 o
   0   6  13       48.80       48.66        1.50 o
   1   6  13       34.95       36.36        1.20 o
   2   6  13        7.85        9.23        0.79 o
   3   6  13       11.45       12.43        1.14 o
   4   6  13       12.40       12.45        1.41 o
   5   6  13       10.80       12.35        1.10 o
   6   6  13       -1.00        2.93        2.21 o
   0   7  13        0.30        1.09        0.99 o
   1   7  13       53.35       50.70        2.02 o
   2   7  13       16.60       17.78        1.13 o
   3   7  13       28.95       26.07        2.37 o
   4   7  13       14.10       16.98        2.57 o
   5   7  13        1.85        3.25        1.39 o
   0   8  13        0.90        2.01        2.85 o
   1   8  13        1.55        2.79        0.81 o
   2   8  13        0.20        0.84        1.39 o
   3   8  13        5.90        6.54        1.20 o
   4   8  13        3.00        8.77        3.00 o
   0   9  13        0.70        0.04        4.35 o
   1   9  13        0.95        1.62        1.49 o
   0   0  14      218.50      217.14       10.00 o
   1   0  14       80.20       75.33        2.30 o
   2   0  14       69.00       66.89        2.20 o
   3   0  14       93.00       89.24        2.70 o
   4   0  14       92.60       87.41        3.10 o
   5   0  14       14.70       17.10        1.10 o
   6   0  14       -0.80        0.21        1.25 o
   7   0  14       23.70       23.11        1.60 o
   8   0  14        5.00        4.12        2.20 o
   0   1  14       73.80       72.28        3.20 o
   1   1  14       22.75       22.50        0.76 o
   2   1  14       16.95       17.21        0.57 o
   3   1  14        9.45        8.72        0.61 o
   4   1  14       97.35       82.96        1.80 o
   5   1  14        0.10        0.35        0.38 o
   6   1  14       17.00       19.34        0.92 o
   7   1  14        3.20        4.94        0.75 o
   8   1  14       10.40        7.74        1.84 o
   0   2  14       63.20       62.66        2.30 o
   1   2  14       66.05       64.35        1.51 o
   2   2  14       10.05        9.83        0.49 o
   3   2  14        9.25        9.17        0.39 o
   4   2  14       16.00       14.80        0.60 o
   5   2  14       11.25       11.20        0.64 o
   6   2  14        7.25        6.16        0.74 o
   7   2  14       14.65       12.94        1.59 o
   8   2  14        3.20        3.30        1.67 o
   0   3  14      111.50      107.65        3.30 o
   1   3  14        0.65        0.48        0.40 o
   2   3  14      125.60      114.28        2.21 o
   3   3  14      135.70      130.22        2.34 o
   4   3  14       46.60       43.34        1.17 o
   5   3  14       22.55       24.79        0.96 o
   6   3  14        2.35        2.54        0.71 o
   7   3  14       22.90       23.13        1.93 o
   8   3  14        1.95        1.18        1.50 o
   0   4  14      110.30      104.75        2.40 o
   1   4  14       42.85       41.75        0.81 o
   2   4  14       14.00       15.37        0.60 o
   3   4  14        1.85        2.41        0.39 o
   4   4  14       13.20       13.55        0.71 o
   5   4  14       13.30       13.73        0.89 o
   6   4  14        2.00        2.73        0.75 o
   7   4  14        3.75        4.57        1.61 o
   0   5  14       51.10       46.78        1.40 o
   1   5  14       16.95       18.05        0.67 o
   2   5  14       38.20       33.29        2.39 o
   3   5  14       43.70       41.72        1.97 o
   4   5  14       10.20       10.02        0.67 o
   5   5  14        9.65       10.33        0.96 o
   6   5  14       20.90       22.56        2.13 o
   7   5  14        6.60        6.85        2.55 o
   0   6  14        2.60        3.12        0.30 o
   1   6  14        6.05        6.37        0.57 o
   2   6  14       47.40       44.27        1.82 o
   3   6  14       12.80       14.66        1.04 o
   4   6  14       10.95       14.58        1.20 o
   5   6  14        3.40        5.48        1.35 o
   6   6  14       15.60       14.61        4.00 o
   0   7  14        1.70        3.14        1.00 o
   1   7  14        4.90        6.04        0.99 o
   2   7  14       69.70       64.33        2.52 o
   3   7  14       18.60       20.01        1.97 o
   4   7  14        5.20        4.72        1.76 o
   5   7  14        9.45       10.20        2.45 o
   0   8  14        0.50        0.00        1.84 o
   1   8  14        5.90        5.40        1.49 o
   2   8  14        4.30        6.21        1.47 o
   3   8  14        6.55        4.69        2.24 o
   1   0  15       15.00       15.47        0.90 o
   2   0  15       27.50       26.77        1.60 o
   3   0  15       47.70       49.07        2.40 o
   4   0  15        0.30        0.98        0.44 o
   5   0  15       13.60       12.56        1.10 o
   6   0  15       37.00       35.37        2.00 o
   7   0  15        4.30        5.54        1.60 o
   8   0  15        7.10       13.89        2.60 o
   0   1  15       58.60       55.39        2.50 o
   1   1  15       85.40       77.37        1.83 o
   2   1  15       22.35       20.82        0.78 o
   3   1  15       16.00       14.93        0.72 o
   4   1  15       13.55       13.50        0.57 o
   5   1  15        8.40        9.26        0.60 o
   6   1  15       30.90       30.06        1.27 o
   7   1  15        8.80        9.34        1.24 o
   8   1  15        8.00        9.62        2.66 o
   0   2  15        2.80        3.28        0.70 o
   1   2  15      121.00      115.40        2.26 o
   2   2  15       29.10       27.62        0.85 o
   3   2  15      103.10       98.32        2.22 o
   4   2  15       13.70       13.83        0.57 o
   5   2  15        1.40        2.53        0.43 o
   6   2  15        0.65        1.04        1.19 o
   7   2  15       17.00       17.41        2.75 o
   8   2  15        2.30        2.46        2.84 o
   0   3  15       21.60       23.90        1.20 o
   1   3  15      122.85      113.96        2.48 o
   2   3  15       28.55       30.53        0.78 o
   3   3  15      156.00      146.55        2.83 o
   4   3  15       10.95       11.99        0.60 o
   5   3  15        3.85        4.38        0.57 o
   6   3  15        2.15        3.25        0.75 o
   7   3  15       10.05       10.10        1.81 o
   0   4  15        3.40        3.58        0.40 o
   1   4  15       33.70       33.41        0.74 o
   2   4  15        6.75        6.99        0.46 o
   3   4  15       98.40       91.36        2.37 o
   4   4  15       25.85       27.50        0.99 o
   5   4  15       53.10       49.63        1.85 o
   6   4  15        6.25        6.40        1.16 o
   7   4  15        8.65       11.15        2.33 o
   0   5  15        1.20        0.78        0.40 o
   1   5  15       49.85       46.45        1.92 o
   2   5  15       24.10       22.14        1.45 o
   3   5  15       10.45       12.09        0.89 o
   4   5  15        2.20        2.91        0.74 o
   5   5  15        0.45        2.74        1.38 o
   6   5  15       31.35       28.96        3.78 o
   0   6  15       24.40       23.70        1.60 o
   1   6  15        5.75        6.08        0.64 o
   2   6  15        6.50        8.29        0.94 o
   3   6  15        9.50        9.59        1.14 o
   4   6  15       43.15       39.99        2.50 o
   5   6  15        3.85        2.62        1.67 o
   0   7  15       17.80       17.28        2.40 o
   1   7  15       14.95       14.56        1.66 o
   2   7  15        6.85        9.00        1.52 o
   3   7  15        4.90        5.11        1.92 o
   4   7  15        5.60        6.60        1.49 o
   0   8  15        4.70        7.32        1.50 o
   1   8  15       25.75       21.76        2.45 o
   2   8  15        3.45        4.26        1.47 o
   0   0  16        5.80        3.45        2.60 o
   1   0  16       24.50       24.40        0.90 o
   2   0  16       18.70       17.24        1.40 o
   3   0  16      167.40      151.09        5.70 o
   4   0  16        1.50        1.69        0.40 o
   5   0  16       59.10       53.09        2.30 o
   6   0  16       15.30       13.42        1.80 o
   7   0  16       34.00       32.16        2.70 o
   0   1  16       34.00       31.99        1.60 o
   1   1  16       63.20       58.76        1.39 o
   2   1  16        1.65        2.34        0.39 o
   3   1  16       26.80       25.62        0.89 o
   4   1  16       15.60       17.79        0.75 o
   5   1  16        8.85       10.84        0.65 o
   6   1  16        4.15        4.55        1.17 o
   7   1  16        8.05        9.02        1.31 o
   0   2  16       73.60       68.56        2.90 o
   1   2  16        1.80        2.34        0.32 o
   2   2  16        4.25        4.99        0.39 o
   3   2  16      100.80       92.31        2.24 o
   4   2  16        5.40        6.79        0.61 o
   5   2  16        4.75        6.33        0.51 o
   6   2  16        5.75        7.88        1.13 o
   7   2  16        3.90        6.09        1.58 o
   0   3  16       54.00       54.82        2.20 o
   1   3  16       81.05       75.75        2.06 o
   2   3  16        3.00        4.01        0.39 o
   3   3  16        6.00        6.79        0.49 o
   4   3  16        7.05        7.25        0.46 o
   5   3  16        6.20        7.19        0.64 o
   6   3  16       14.20       15.45        1.63 o
   7   3  16       11.35       11.88        1.84 o
   0   4  16       17.20       16.92        0.80 o
   1   4  16       12.50       11.95        0.46 o
   2   4  16       23.70       24.60        1.05 o
   3   4  16        0.15        0.45        0.34 o
   4   4  16       13.45       14.97        0.81 o
   5   4  16        2.25        3.09        0.50 o
   6   4  16       10.55        8.41        2.44 o
   0   5  16       13.00       13.01        1.00 o
   1   5  16        7.10        6.49        0.89 o
   2   5  16        1.75        2.98        0.56 o
   3   5  16        3.30        4.03        0.78 o
   4   5  16        3.00        3.60        0.96 o
   5   5  16       -0.95        0.50        1.11 o
   6   5  16        3.90        1.38        2.15 o
   0   6  16        7.00        8.81        1.20 o
   1   6  16        4.90        6.68        0.78 o
   2   6  16       41.35       40.92        2.12 o
   3   6  16        0.45        2.56        1.62 o
   4   6  16        3.75        2.78        1.24 o
   5   6  16        6.20        7.55        1.87 o
   0   7  16       -0.50        0.15        1.27 o
   1   7  16       18.10       15.93        1.80 o
   2   7  16       33.80       34.08        2.97 o
   3   7  16        0.25        1.30        1.32 o
   4   7  16        7.20       14.93        2.26 o
   0   8  16        0.00        1.21        0.01 o
   1   8  16        2.35        2.52        2.00 o
   1   0  17       41.00       36.80        1.30 o
   2   0  17      123.20      114.38        3.80 o
   3   0  17        7.90        8.43        1.20 o
   4   0  17       32.10       29.06        2.20 o
   5   0  17       25.30       24.47        1.90 o
   6   0  17        9.90       13.70        2.00 o
   7   0  17        1.60        2.89        1.70 o
   0   1  17        2.70        1.99        0.50 o
   1   1  17       22.95       18.58        0.81 o
   2   1  17       35.05       37.68        1.10 o
   3   1  17        9.10       10.46        0.71 o
   4   1  17       17.85       17.09        0.89 o
   5   1  17       17.80       16.76        1.14 o
   6   1  17        6.15        9.98        1.17 o
   7   1  17       17.15       15.56        2.91 o
   0   2  17        8.20        5.97        0.80 o
   1   2  17        0.45        0.33        0.33 o
   2   2  17       44.05       41.01        1.38 o
   3   2  17       38.70       38.41        1.34 o
   4   2  17        7.65        8.28        0.64 o
   5   2  17        2.00        2.74        0.82 o
   6   2  17        7.70       10.75        1.28 o
   7   2  17       21.25       22.70        2.77 o
   0   3  17       73.00       65.35        3.00 o
   1   3  17        4.75        5.22        0.43 o
   2   3  17        9.30       10.37        0.53 o
   3   3  17       17.35       18.49        0.82 o
   4   3  17       30.95       29.50        1.21 o
   5   3  17        7.10        9.46        0.96 o
   6   3  17        4.00        5.13        1.20 o
   7   3  17        0.70        2.10        1.30 o
   0   4  17        6.60        6.73        0.60 o
   1   4  17        2.35        2.27        0.36 o
   2   4  17        2.50        2.87        0.34 o
   3   4  17       65.95       61.94        2.12 o
   4   4  17        0.35        1.52        0.97 o
   5   4  17        7.50        8.48        1.86 o
   6   4  17       27.70       26.83        3.48 o
   0   5  17       25.00       23.25        1.70 o
   1   5  17        1.35        0.97        0.82 o
   2   5  17       13.05       12.81        1.03 o
   3   5  17        8.00        9.20        0.99 o
   4   5  17        3.70        4.68        1.00 o
   5   5  17        3.20        3.41        1.62 o
   0   6  17       -0.20        1.07        0.80 o
   1   6  17       18.15       19.75        1.67 o
   2   6  17        1.00        1.12        0.97 o
   3   6  17        7.70        7.89        1.29 o
   4   6  17       10.90       16.58        1.74 o
   0   7  17        2.00        5.79        1.60 o
   1   7  17        9.15       10.12        1.59 o
   2   7  17        2.90        2.15        1.27 o
   3   7  17        2.60        5.03        1.96 o
   0   0  18      112.20      113.29        7.80 o
   1   0  18       32.50       31.71        1.10 o
   2   0  18        5.00        5.12        0.60 o
   3   0  18       10.10       10.20        1.50 o
   4   0  18        1.70        2.67        1.40 o
   5   0  18       43.70       40.97        2.70 o
   6   0  18        0.50        1.81        1.84 o
   7   0  18       -0.90        0.89        3.23 o
   0   1  18      162.80      146.95        5.80 o
   1   1  18       48.65       46.92        1.81 o
   2   1  18        9.85       10.76        0.64 o
   3   1  18       66.40       61.19        1.81 o
   4   1  18        0.60        0.02        0.46 o
   5   1  18       10.30       10.97        1.14 o
   6   1  18        5.75        6.03        1.22 o
   7   1  18        6.45        5.52        2.02 o
   0   2  18        6.10        6.48        0.80 o
   1   2  18       41.60       39.96        1.34 o
   2   2  18       22.85       22.26        1.03 o
   3   2  18        0.55        0.23        0.66 o
   4   2  18        1.40        1.64        0.63 o
   5   2  18        2.40        2.59        1.03 o
   6   2  18        8.35       10.47        1.42 o
   0   3  18        1.40        0.87        0.60 o
   1   3  18       67.25       60.85        1.90 o
   2   3  18       47.40       47.80        1.49 o
   3   3  18       27.25       26.36        1.06 o
   4   3  18        0.65        1.91        0.62 o
   5   3  18        7.50        8.22        1.44 o
   6   3  18        3.20        4.70        1.28 o
   0   4  18        1.10        1.64        0.60 o
   1   4  18        2.65        2.80        0.35 o
   2   4  18        4.55        5.67        0.53 o
   3   4  18       20.30       22.32        1.31 o
   4   4  18       22.35       20.72        2.10 o
   5   4  18        2.20        3.35        2.12 o
   6   4  18        1.20        1.28        2.62 o
   0   5  18       74.40       63.62        5.30 o
   1   5  18        4.20        4.45        0.99 o
   2   5  18       13.85       14.26        1.36 o
   3   5  18        4.15        3.48        1.24 o
   4   5  18       24.60       23.50        2.65 o
   5   5  18        4.80        7.92        2.06 o
   0   6  18        1.90        2.52        1.20 o
   1   6  18       18.35       19.72        1.79 o
   2   6  18       28.15       27.20        2.31 o
   3   6  18        2.20        1.81        1.21 o
   4   6  18        1.10        3.73        2.00 o
   0   7  18       23.60       26.67        3.70 o
   1   7  18        1.75        4.11        2.25 o
   2   7  18        6.05        6.89        1.95 o
   1   0  19        0.20        0.73        0.18 o
   2   0  19        0.20        0.12        0.45 o
   3   0  19        5.60        5.77        0.80 o
   4   0  19       20.20       23.60        2.00 o
   5   0  19        0.80        3.09        2.33 o
   6   0  19        5.70        8.16        2.20 o
   0   1  19       -1.20        0.03        2.00 o
   1   1  19       33.20       30.70        1.49 o
   2   1  19        5.45        7.08        0.57 o
   3   1  19       52.20       43.86        1.87 o
   4   1  19        0.35        1.43        0.80 o
   5   1  19       19.55       18.33        1.76 o
   6   1  19        7.15        2.55        2.36 o
   0   2  19        0.40        0.10        0.63 o
   1   2  19        2.10        2.47        0.43 o
   2   2  19        2.40        2.67        0.53 o
   3   2  19        4.40        3.54        0.71 o
   4   2  19        7.65        9.95        0.96 o
   5   2  19        0.95        1.19        1.37 o
   6   2  19        8.90       10.01        1.56 o
   0   3  19       -0.10        0.03        0.38 o
   1   3  19        2.40        2.30        0.46 o
   2   3  19       11.40       11.98        0.81 o
   3   3  19        3.50        5.20        0.72 o
   4   3  19       22.10       23.08        1.76 o
   5   3  19       -0.60        1.43        1.40 o
   6   3  19        2.50        6.00        2.31 o
   0   4  19       -0.20        1.09        0.63 o
   1   4  19       21.20       17.98        1.48 o
   2   4  19        7.80        7.75        1.08 o
   3   4  19       15.00       14.86        1.77 o
   4   4  19       15.90       14.08        2.42 o
   5   4  19       33.05       35.65        3.08 o
   0   5  19       69.30       54.17        5.10 o
   1   5  19        4.95        4.67        1.03 o
   2   5  19        2.30        1.66        1.20 o
   3   5  19        0.65        0.00        1.33 o
   4   5  19        3.35        8.11        1.72 o
   0   6  19       11.50       11.43        2.50 o
   1   6  19       23.05       21.07        2.30 o
   2   6  19        2.55        4.37        1.78 o
   3   6  19        8.50        9.07        2.80 o
   0   7  19        3.90        3.16        3.30 o
   0   0  20       40.10       28.51        4.90 o
   1   0  20        2.00        0.96        1.10 o
   2   0  20        8.70       10.27        0.80 o
   3   0  20       -0.10        0.10        0.38 o
   4   0  20       14.90       12.25        2.40 o
   5   0  20       18.20       21.20        2.20 o
   6   0  20        8.60       12.72        2.10 o
   0   1  20       30.40       28.08        4.40 o
   1   1  20       11.25       10.14        0.97 o
   2   1  20        3.75        4.34        0.57 o
   3   1  20        1.80        2.09        0.75 o
   4   1  20        7.70        8.05        1.24 o
   5   1  20        2.25        3.18        1.15 o
   6   1  20       -0.35        2.31        2.31 o
   0   2  20        0.60        0.17        0.77 o
   1   2  20        4.40        5.05        0.72 o
   2   2  20        0.55        2.12        0.87 o
   3   2  20       22.35       22.01        1.38 o
   4   2  20        1.50        0.86        1.49 o
   5   2  20       -0.75        0.30        0.96 o
   6   2  20       11.70       14.57        2.21 o
   0   3  20        3.20        3.98        0.90 o
   1   3  20        0.55        0.30        0.80 o
   2   3  20       70.60       67.37        3.12 o
   3   3  20       10.70       11.79        1.10 o
   4   3  20       14.40       13.79        1.70 o
   5   3  20        9.35       10.14        2.48 o
   0   4  20       14.00       17.78        1.70 o
   1   4  20       -0.40        2.32        1.14 o
   2   4  20        5.40        5.23        1.54 o
   3   4  20       12.75       15.75        1.82 o
   4   4  20        1.25        3.84        1.94 o
   0   5  20       14.10       13.39        2.00 o
   1   5  20       -0.50        0.30        1.30 o
   2   5  20       11.05        8.29        2.17 o
   3   5  20       -1.25        0.28        2.00 o
   4   5  20        7.40        7.57        2.30 o
   0   6  20       28.00       30.77        6.00 o
   1   6  20        1.60        2.51        1.90 o
   2   6  20       10.20       10.54        2.70 o
   1   0  21       44.80       37.74        3.00 o
   2   0  21       15.20       14.97        2.40 o
   3   0  21       35.50       36.62        3.50 o
   4   0  21       71.10       61.67        5.90 o
   5   0  21        1.20        0.99        2.20 o
   0   1  21       -0.10        1.93        1.64 o
   1   1  21        2.55        3.32        0.85 o
   2   1  21        7.50        6.73        1.20 o
   3   1  21        4.50        4.37        1.06 o
   4   1  21        4.65        5.26        1.31 o
   5   1  21        5.70        4.74        2.27 o
   0   2  21        2.50        1.06        1.20 o
   1   2  21        8.05       10.48        1.20 o
   2   2  21        1.80        1.60        2.54 o
   3   2  21       28.60       27.98        1.83 o
   4   2  21       33.05       30.37        2.72 o
   5   2  21       11.55       16.12        2.25 o
   0   3  21       -0.40        0.32        2.02 o
   1   3  21        3.40        3.31        1.05 o
   2   3  21        7.20        9.16        1.27 o
   3   3  21       41.15       41.23        2.55 o
   4   3  21        0.30        0.42        1.63 o
   0   4  21       -0.60        0.10        3.56 o
   1   4  21       -0.90        1.28        2.45 o
   2   4  21       22.70       25.56        2.38 o
   3   4  21        0.25        0.29        4.18 o
   4   4  21        0.65        1.72        2.84 o
   0   5  21        7.90        6.65        2.30 o
   1   5  21       11.35       11.75        2.03 o
   2   5  21       24.10       22.72        3.91 o
   3   5  21        8.50        3.43        3.69 o
   0   0  22        9.20       10.26        3.60 o
   1   0  22        7.80        6.50        1.90 o
   2   0  22        1.20        1.29        1.60 o
   3   0  22        2.30        3.84        1.60 o
   4   0  22       -0.20        0.99        1.79 o
   5   0  22       13.60       18.56        3.40 o
   0   1  22        4.20        1.95        1.60 o
   1   1  22        4.30        6.79        1.22 o
   2   1  22       27.60       28.55        2.13 o
   3   1  22        0.90        0.70        2.94 o
   4   1  22        3.60        5.14        2.30 o
   5   1  22        7.85       11.52        2.40 o
   0   2  22       61.80       55.48        4.90 o
   1   2  22        7.85        9.25        1.45 o
   2   2  22        2.80        4.01        1.17 o
   3   2  22       -0.70        0.43        2.19 o
   4   2  22        2.30        5.65        1.67 o
   0   3  22        0.20        2.81        1.34 o
   1   3  22       -0.90        1.16        1.87 o
   2   3  22       17.80       18.82        3.22 o
   3   3  22       19.90       22.69        4.20 o
   4   3  22        0.55        1.14        4.82 o
   0   4  22        7.70        9.65        2.60 o
   1   4  22       17.65       17.80        2.37 o
   2   4  22       19.05       17.00        3.21 o
   3   4  22        2.50        4.47        2.62 o
   0   5  22        1.40        0.11        3.70 o
   1   5  22        4.45        2.10        3.58 o
   1   0  23       -0.50        0.01        1.84 o
   2   0  23        0.90        0.58        3.23 o
   3   0  23        2.90        1.44        2.30 o
   4   0  23        0.60        1.59        3.41 o
   0   1  23       18.90       23.39        3.40 o
   1   1  23       13.85       13.83        1.88 o
   2   1  23        0.65        1.31        1.60 o
   3   1  23        4.40        3.42        2.10 o
   4   1  23       12.45       12.94        2.60 o
   0   2  23       -1.20        0.45        1.60 o
   1   2  23        6.25        8.71        1.46 o
   2   2  23       -0.45        0.48        1.69 o
   3   2  23       26.35       26.24        3.90 o
   0   3  23        1.50        2.67        2.00 o
   1   3  23       -1.05        3.01        2.01 o
   2   3  23        1.85        2.76        2.80 o
   3   3  23       21.05       17.57        3.86 o
   0   4  23        1.20        0.92        2.80 o
   1   4  23       39.80       38.59        4.79 o
   2   4  23        5.50        7.37        2.35 o
   0   0  24        0.00        0.08        0.01 o
   1   0  24        0.70        3.26        2.68 o
   2   0  24       -0.20        0.95        1.43 o
   3   0  24        0.30        2.03        2.08 o
   0   1  24        0.10        2.94        0.89 o
   1   1  24       -0.15        1.01        1.10 o
   2   1  24       44.70       34.23        4.90 o
   3   1  24       12.10       17.35        3.00 o
   0   2  24        1.40        0.02        2.00 o
   1   2  24       18.35       14.61        3.10 o
   2   2  24       17.15       17.90        3.09 o
   0   3  24       19.10       21.32        4.00 o
   1   3  24        3.35        5.28        1.81 o
   1   0  25        6.50        7.99        3.60 o
   0   1  25        2.40        4.23        2.00 o
   1   1  25       -2.00        0.33        2.00 o
